# Supplementary material for: Secondary Effects of Hypochlorite Treatment on the Emerging Pollutant Candesartan: The Formation of Degradation Byproducts and Their Toxicological Profiles
Source: Molecules. 2021 Jun 5;26(11):3422. doi: 10.3390/molecules26113422 (PMC8200957; doi:10.3390/molecules26113422)
Supplement: Supplementary file 1 [file molecules-26-03422-s001.zip]

Archive with 1 entries (1 files):
- molecules-1211823-supplementary.pdf
